# Supplementary material for: The Probiotic Bacillus subtilis MB40 Improves Immunity in a Porcine Model of Listeriosis
Source: Microorganisms. 2023 Aug 18;11(8):2110. doi: 10.3390/microorganisms11082110 (PMC10458092; doi:10.3390/microorganisms11082110)
Supplement: Supplementary file 1 [file microorganisms-11-02110-s001.zip]

Archive with 1 entries (1 files):
- microorganisms-2465341-supplementary.pdf
